# Supplementary material for: Anaplasma phagocytophilum MSP4 and HSP70 Proteins Are Involved in Interactions with Host Cells during Pathogen Infection
Source: Front Cell Infect Microbiol. 2017 Jul 5;7:307. doi: 10.3389/fcimb.2017.00307 (PMC5496961; doi:10.3389/fcimb.2017.00307)
Supplement: Supplementary file 1 [file DataSheet1.XLS]

## Sheet: Samples
Supplementary Table 1. Animal samples and analysis.
Samples
BLOOD in EDTA	SERUM	Lamb ID	Experimental group	Intervention	Date (day/month/year)
0.15.02006_001	0.15.02006_012	102	Control	1st immunization (-55 day)	2015-04-22
0.15.02006_002	0.15.02006_013	97	Control
0.15.02006_003	0.15.02006_014	50	Control
0.15.02006_004	0.15.02006_015	71	MSP4-HSP70
0.15.02006_005	0.15.02006_016	66	MSP4-HSP70
0.15.02006_006	0.15.02006_017	72	MSP4-HSP70
0.15.02006_007	0.15.02006_018	73	MSP4
0.15.02006_008	0.15.02006_019	92	MSP4
0.15.02006_009	0.15.02006_020	84	MSP4
0.15.02509_001	0.15.02509_012	102	Control	2nd immunization (-33 day)	2015-05-22
0.15.02509_002	0.15.02509_013	97	Control
0.15.02509_003	0.15.02509_014	50	Control
0.15.02509_004	0.15.02509_015	71	MSP4-HSP70
0.15.02509_005	0.15.02509_016	66	MSP4-HSP70
0.15.02509_006	0.15.02509_017	72	MSP4-HSP70
0.15.02509_007	0.15.02509_018	73	MSP4
0.15.02509_008	0.15.02509_019	92	MSP4
0.15.02509_009	0.15.02509_020	84	MSP4
0.15.02799_001	0.15.02799_012	102	Control	3rd immunization (-10 day)	2015-06-05
0.15.02799_002	0.15.02799_013	97	Control
0.15.02799_003	0.15.02799_014	50	Control
0.15.02799_004	0.15.02799_015	71	MSP4-HSP70
0.15.02799_005	0.15.02799_016	66	MSP4-HSP70
0.15.02799_006	0.15.02799_017	72	MSP4-HSP70
0.15.02799_007	0.15.02799_018	73	MSP4
0.15.02799_008	0.15.02799_019	92	MSP4
0.15.02799_009	0.15.02799_020	84	MSP4
0.15.02996_001	0.15.02996_010	102	Control	Experimental infection (0 day)	2015-06-15
0.15.02996_002	0.15.02996_011	97	Control
0.15.02996_003	0.15.02996_012	50	Control
0.15.02996_004	0.15.02996_013	71	MSP4-HSP70
0.15.02996_005	0.15.02996_014	66	MSP4-HSP70
0.15.02996_006	0.15.02996_015	72	MSP4-HSP70
0.15.02996_007	0.15.02996_016	73	MSP4
0.15.02996_008	0.15.02996_017	92	MSP4
0.15.02996_009	0.15.02996_018	84	MSP4
0.15.03004_001	0.15.03004_010	102	Control	1 day post-infection (dpi)	2015-06-16
0.15.03004_002	0.15.03004_011	97	Control
0.15.03004_003	0.15.03004_012	50	Control
0.15.03004_004	0.15.03004_013	71	MSP4-HSP70
0.15.03004_005	0.15.03004_014	66	MSP4-HSP70
0.15.03004_006	0.15.03004_015	72	MSP4-HSP70
0.15.03004_007	0.15.03004_016	73	MSP4
0.15.03004_008	0.15.03004_017	92	MSP4
0.15.03004_009	0.15.03004_018	84	MSP4
0.15.03067_001	0.15.03067_010	102	Control	2 dpi	2015-06-17
0.15.03067_002	0.15.03067_011	97	Control
0.15.03067_003	0.15.03067_012	50	Control
0.15.03067_004	0.15.03067_013	71	MSP4-HSP70
0.15.03067_005	0.15.03067_014	66	MSP4-HSP70
0.15.03067_006	0.15.03067_015	72	MSP4-HSP70
0.15.03067_007	0.15.03067_016	73	MSP4
0.15.03067_008	0.15.03067_017	92	MSP4
0.15.03067_009	0.15.03067_018	84	MSP4
0.15.03078_001	0.15.03078_010	102	Control	3 dpi	2015-06-18
0.15.03078_002	0.15.03078_011	97	Control
0.15.03078_003	0.15.03078_012	50	Control
0.15.03078_004	0.15.03078_013	71	MSP4-HSP70
0.15.03078_005	0.15.03078_014	66	MSP4-HSP70
0.15.03078_006	0.15.03078_015	72	MSP4-HSP70
0.15.03078_007	0.15.03078_016	73	MSP4
0.15.03078_008	0.15.03078_017	92	MSP4
0.15.03078_009	0.15.03078_018	84	MSP4
0.15.03102_001	0.15.03102_010	102	Control	4 dpi	2015-06-19
0.15.03102_002	0.15.03102_011	97	Control
0.15.03102_003	0.15.03102_012	50	Control
0.15.03102_004	0.15.03102_013	71	MSP4-HSP70
0.15.03102_005	0.15.03102_014	66	MSP4-HSP70
0.15.03102_006	0.15.03102_015	72	MSP4-HSP70
0.15.03102_007	0.15.03102_016	73	MSP4
0.15.03102_008	0.15.03102_017	92	MSP4
0.15.03102_009	0.15.03102_018	84	MSP4
0.15.03123_001	0.15.03123_010	102	Control	5 dpi	2015-06-20
0.15.03123_002	0.15.03123_011	97	Control
0.15.03123_003	0.15.03123_012	50	Control
0.15.03123_004	0.15.03123_013	71	MSP4-HSP70
0.15.03123_005	0.15.03123_014	66	MSP4-HSP70
0.15.03123_006	0.15.03123_015	72	MSP4-HSP70
0.15.03123_007	0.15.03123_016	73	MSP4
0.15.03123_008	0.15.03123_017	92	MSP4
0.15.03123_009	0.15.03123_018	84	MSP4
0.15.03124_001	0.15.03124_010	102	Control	6 dpi	2015-06-21
0.15.03124_002	0.15.03124_011	97	Control
0.15.03124_003	0.15.03124_012	50	Control
0.15.03124_004	0.15.03124_013	71	MSP4-HSP70
0.15.03124_005	0.15.03124_014	66	MSP4-HSP70
0.15.03124_006	0.15.03124_015	72	MSP4-HSP70
0.15.03124_007	0.15.03124_016	73	MSP4
0.15.03124_008	0.15.03124_017	92	MSP4
0.15.03124_009	0.15.03124_018	84	MSP4
0.15.03125_001	0.15.03125_010	102	Control	7 dpi	2015-06-22
0.15.03125_002	0.15.03125_011	97	Control
0.15.03125_003	0.15.03125_012	50	Control
0.15.03125_004	0.15.03125_013	71	MSP4-HSP70
0.15.03125_005	0.15.03125_014	66	MSP4-HSP70
0.15.03125_006	0.15.03125_015	72	MSP4-HSP70
0.15.03125_007	0.15.03125_016	73	MSP4
0.15.03125_008	0.15.03125_017	92	MSP4
0.15.03125_009	0.15.03125_018	84	MSP4
0.15.03140_001	0.15.03140_010	102	Control	8 dpi	2015-06-23
0.15.03140_002	0.15.03140_011	97	Control
0.15.03140_003	0.15.03140_012	50	Control
0.15.03140_004	0.15.03140_013	71	MSP4-HSP70
0.15.03140_005	0.15.03140_014	66	MSP4-HSP70
0.15.03140_006	0.15.03140_015	72	MSP4-HSP70
0.15.03140_007	0.15.03140_016	73	MSP4
0.15.03140_008	0.15.03140_017	92	MSP4
0.15.03140_009	0.15.03140_018	84	MSP4
0.15.03201_001	0.15.03201_010	102	Control	9 dpi	2015-06-24
0.15.03201_002	0.15.03201_011	97	Control
0.15.03201_003	0.15.03201_012	50	Control
0.15.03201_004	0.15.03201_013	71	MSP4-HSP70
0.15.03201_005	0.15.03201_014	66	MSP4-HSP70
0.15.03201_006	0.15.03201_015	72	MSP4-HSP70
0.15.03201_007	0.15.03201_016	73	MSP4
0.15.03201_008	0.15.03201_017	92	MSP4
0.15.03201_009	0.15.03201_018	84	MSP4
0.15.03225_001	0.15.03225_010	102	Control	10 dpi	2015-06-25
0.15.03225_002	0.15.03225_011	97	Control
0.15.03225_003	0.15.03225_012	50	Control
0.15.03225_004	0.15.03225_013	71	MSP4-HSP70
0.15.03225_005	0.15.03225_014	66	MSP4-HSP70
0.15.03225_006	0.15.03225_015	72	MSP4-HSP70
0.15.03225_007	0.15.03225_016	73	MSP4
0.15.03225_008	0.15.03225_017	92	MSP4
0.15.03225_009	0.15.03225_018	84	MSP4
0.15.03339_001	0.15.03339_010	102	Control	17 dpi	2015-07-02
0.15.03339_002	0.15.03339_011	97	Control
0.15.03339_003	0.15.03339_012	50	Control
0.15.03339_004	0.15.03339_013	71	MSP4-HSP70
0.15.03339_005	0.15.03339_014	66	MSP4-HSP70
0.15.03339_006	0.15.03339_015	72	MSP4-HSP70
0.15.03339_007	0.15.03339_016	73	MSP4
0.15.03339_008	0.15.03339_017	92	MSP4
0.15.03339_009	0.15.03339_018	84	MSP4
0.15.03486_001	0.15.03486_010	102	Control	24 dpi	2015-07-09
0.15.03486_002	0.15.03486_011	97	Control
0.15.03486_003	0.15.03486_012	50	Control
0.15.03486_004	0.15.03486_013	71	MSP4-HSP70
0.15.03486_005	0.15.03486_014	66	MSP4-HSP70
0.15.03486_006	0.15.03486_015	72	MSP4-HSP70
0.15.03486_007	0.15.03486_016	73	MSP4
0.15.03486_008	0.15.03486_017	92	MSP4
0.15.03486_009	0.15.03486_018	84	MSP4
0.15.03663_001	0.15.03663_010	102	Control	31 dpi	2015-07-16
0.15.03663_002	0.15.03663_011	97	Control
0.15.03663_003	0.15.03663_012	50	Control
0.15.03663_004	0.15.03663_013	71	MSP4-HSP70
0.15.03663_005	0.15.03663_014	66	MSP4-HSP70
0.15.03663_006	0.15.03663_015	72	MSP4-HSP70
0.15.03663_007	0.15.03663_016	73	MSP4
0.15.03663_008	0.15.03663_017	92	MSP4
0.15.03663_009	0.15.03663_018	84	MSP4
0.15.03760_001	0.15.03760_010	102	Control	38 dpi	2015-07-23
0.15.03760_002	0.15.03760_011	97	Control
0.15.03760_003	0.15.03760_012	50	Control
0.15.03760_004	0.15.03760_013	71	MSP4-HSP70
0.15.03760_005	0.15.03760_014	66	MSP4-HSP70
0.15.03760_006	0.15.03760_015	72	MSP4-HSP70
0.15.03760_007	0.15.03760_016	73	MSP4
0.15.03760_008	0.15.03760_017	92	MSP4
0.15.03760_009	0.15.03760_018	84	MSP4
0.15.03848_001	0.15.03848_010	102	Control	44 dpi	2015-07-29
0.15.03848_002	0.15.03848_011	97	Control
0.15.03848_003	0.15.03848_012	50	Control
0.15.03848_004	0.15.03848_013	71	MSP4-HSP70
0.15.03848_005	0.15.03848_014	66	MSP4-HSP70
0.15.03848_006	0.15.03848_015	72	MSP4-HSP70
0.15.03848_007	0.15.03848_016	73	MSP4
0.15.03848_008	0.15.03848_017	92	MSP4
0.15.03848_009	0.15.03848_018	84	MSP4
0.15.03976_001	0.15.03976_010	102	Control	52 dpi	2015-08-06
0.15.03976_002	0.15.03976_011	97	Control
0.15.03976_003	0.15.03976_012	50	Control
0.15.03976_004	0.15.03976_013	71	MSP4-HSP70
0.15.03976_005	0.15.03976_014	66	MSP4-HSP70
0.15.03976_006	0.15.03976_015	72	MSP4-HSP70
0.15.03976_007	0.15.03976_016	73	MSP4
0.15.03976_008	0.15.03976_017	92	MSP4
0.15.03976_009	0.15.03976_018	84	MSP4
0.15.04064_001	0.15.04064_010	102	Control	59 dpi	2015-08-13
0.15.04064_002	0.15.04064_011	97	Control
0.15.04064_003	0.15.04064_012	50	Control
0.15.04064_004	0.15.04064_013	71	MSP4-HSP70
0.15.04064_005	0.15.04064_014	66	MSP4-HSP70
0.15.04064_006	0.15.04064_015	72	MSP4-HSP70
0.15.04064_007	0.15.04064_016	73	MSP4
0.15.04064_008	0.15.04064_017	92	MSP4
0.15.04064_009	0.15.04064_018	84	MSP4
0.15.04175_001	0.15.04175_010	102	Control	66 dpi	2015-08-20
0.15.04175_002	0.15.04175_011	97	Control
0.15.04175_003	0.15.04175_012	50	Control
0.15.04175_004	0.15.04175_013	71	MSP4-HSP70
0.15.04175_005	0.15.04175_014	66	MSP4-HSP70
0.15.04175_006	0.15.04175_015	72	MSP4-HSP70
0.15.04175_007	0.15.04175_016	73	MSP4
0.15.04175_008	0.15.04175_017	92	MSP4
0.15.04175_009	0.15.04175_018	84	MSP4
0.15.04263_001	0.15.04263_010	102	Control	73 dpi	2015-08-27
0.15.04263_002	0.15.04263_011	97	Control
0.15.04263_003	0.15.04263_012	50	Control
0.15.04263_004	0.15.04263_013	71	MSP4-HSP70
0.15.04263_005	0.15.04263_014	66	MSP4-HSP70
0.15.04263_006	0.15.04263_015	72	MSP4-HSP70
0.15.04263_007	0.15.04263_016	73	MSP4
0.15.04263_008	0.15.04263_017	92	MSP4
0.15.04263_009	0.15.04263_018	84	MSP4
0.15.04334_001	0.15.04334_010	102	Control	80 dpi	2015-09-03
0.15.04334_002	0.15.04334_011	97	Control
0.15.04334_003	0.15.04334_012	50	Control
0.15.04334_004	0.15.04334_013	71	MSP4-HSP70
0.15.04334_005	0.15.04334_014	66	MSP4-HSP70
0.15.04334_006	0.15.04334_015	72	MSP4-HSP70
0.15.04334_007	0.15.04334_016	73	MSP4
0.15.04334_008	0.15.04334_017	92	MSP4
0.15.04334_009	0.15.04334_018	84	MSP4
0.15.04485_001	0.15.04485_010	102	Control	87 dpi	2015-09-10
0.15.04485_002	0.15.04485_011	97	Control
0.15.04485_003	0.15.04485_012	50	Control
0.15.04485_004	0.15.04485_013	71	MSP4-HSP70
0.15.04485_005	0.15.04485_014	66	MSP4-HSP70
0.15.04485_006	0.15.04485_015	72	MSP4-HSP70
0.15.04485_007	0.15.04485_016	73	MSP4
0.15.04485_008	0.15.04485_017	92	MSP4
0.15.04485_009	0.15.04485_018	84	MSP4
0.15.04573_001	0.15.04573_010	102	Control	94 dpi	2015-09-17
0.15.04573_002	0.15.04573_011	97	Control
0.15.04573_003	0.15.04573_012	50	Control
0.15.04573_004	0.15.04573_013	71	MSP4-HSP70
0.15.04573_005	0.15.04573_014	66	MSP4-HSP70
0.15.04573_006	0.15.04573_015	72	MSP4-HSP70
0.15.04573_007	0.15.04573_016	73	MSP4
0.15.04573_008	0.15.04573_017	92	MSP4
0.15.04573_009	0.15.04573_018	84	MSP4

## Sheet: Rectal temperature
Rectal temperature (ºC). Fever at temperature > 40.5 ºC.
Date	Day	Control	Control	Control	MSP4-HSP70	MSP4-HSP70	MSP4-HSP70	MSP4	MSP4	MSP4	Day	Control	Control	MSP4-HSP70	MSP4-HSP70	MSP4	MSP4	MSP4-HSP70 vs Control	MSP4 vs Control
		102	97	50	71	66	72	73	92	84		Average	SD	Average	SD	Average	SD	Two-way ANOVA	Two-way ANOVA
2015-06-15	0 dpi	39.2	40.6	39.4	39.8	39.5	39.6	40	39.4	39.6	0 dpi	39.7333	0.757188	39.6333	0.152753	39.6667	0.305505	0.765886	0.846495
2015-06-16	1 dpi	39.9	40.5	40	39.6	39.6	40	39.7	39.6	39.5	1 dpi	40.1333	0.321455	39.7333	0.23094	39.6	0.1	0.235328	0.123831
2015-06-17	2 dpi	39.5	40.6	39.7	39.9	39.9	39.8	39.5	39.8	39.5	2 dpi	39.9333	0.585947	39.8667	0.057735	39.6	0.173205	0.842632	0.334248
2015-06-18	3 dpi	40.9	40.8	40	39.8	41.4	41.2	40.3	41.9	41.2	3 dpi	40.5667	0.493288	40.8	0.87178	41.1333	0.802081	0.487668	0.102318
2015-06-19	4 dpi	42	42	42	42	42	41.9	42	41.8	41.8	4 dpi	42	0	41.9667	0.057735	41.8667	0.11547	0.920922	0.698708
2015-06-20	5 dpi	41.7	42	42.2	42.1	41.8	42	42.3	42.1	41.9	5 dpi	41.9667	0.251661	41.9667	0.152753	42.1	0.2	> 0.9999	0.698711
2015-06-21	6 dpi	40.9	41.8	41.5	41.8	42.1	41.5	41.5	41.6	41.2	6 dpi	41.4	0.458258	41.8	0.3	41.4333	0.208167	0.235331	0.922884
2015-06-22	7 dpi	41	40.9	41.5	41.7	41.4	40.9	41.9	42	41.2	7 dpi	41.1333	0.321455	41.3333	0.404145	41.7	0.43589	0.551786	0.102318
2015-06-23	8 dpi	41	41.7	42	41.1	40.8	40.5	41.8	41	41.6	8 dpi	41.5667	0.51316	40.8	0.3	41.4667	0.416333	0.024333	0.771546
2015-06-24	9 dpi	40.8	41.8	41.8	41	41	40.7	41.6	41.4	41.7	9 dpi	41.4667	0.57735	40.9	0.173205	41.5667	0.152753	0.0939752	0.771546
2015-06-25	10 dpi	39.6	40.7	41	40.4	40.3	39.8	40.5	40.5	40.5	10 dpi	40.4333	0.737111	40.1667	0.321455	40.5	0	0.427866	0.846495
2015-07-02	17 dpi	40	39.9	41.1	39.6	39.4	40.2	39.6	39.4	40.7	17 dpi	40.3333	0.665833	39.7333	0.416333	39.9	0.7	0.0764466	0.210176
2015-07-09	24 dpi	39.2	39.7	38.9	39	39	39.6	39	39.4	39.6	24 dpi	39.2667	0.404145	39.2	0.34641	39.3333	0.305505	0.842626	0.846498
2015-07-16	31 dpi	39.3	39.1	39	39.1	40.8	41.2	39.3	39.4	41.1	31 dpi	39.1333	0.152753	40.3667	1.11505	39.9333	1.0116	0.000388497	0.0220125
2015-07-23	38 dpi	39.2	39.2	39.1	39.4	39.4	39.6	39.1	39.2	39.5	38 dpi	39.1667	0.057735	39.4667	0.11547	39.2667	0.208167	0.372633	0.771549
2015-07-29	45 dpi	39.4	39.9	39.1	39.3	39.5	39.7	39.4	38.9	39.6	45 dpi	39.4667	0.404145	39.5	0.2	39.3	0.360555	0.920922	0.628586
2015-08-06	52 dpi	39.2	40	39.3	40	39.8	39.3	39.1	39.5	39.5	52 dpi	39.5	0.43589	39.7	0.360555	39.3667	0.23094	0.551789	0.698708
2015-08-13	59 dpi	39.1	40	39.4	39.7	39.7	39.9	39.9	39.4	39.5	59 dpi	39.5	0.458258	39.7667	0.11547	39.6	0.264575	0.427864	0.771546
2015-08-20	66 dpi	39.8	40.1	39.4	39.4	39.5	39.4	39.2	39.4	39.6	66 dpi	39.7667	0.351188	39.4333	0.057735	39.4	0.2	0.322123	0.288424
2015-08-27	73 dpi	40	39.7	39.4	39.4	39.5	39.7	39.8	39.2	40.4	73 dpi	39.7	0.3	39.5333	0.152753	39.8	0.6	0.61986	0.771549
2015-09-03	80 dpi	39.5	39.8	39.5	39.7	39.2	39.3	39.6	39.2	39.4	80 dpi	39.6	0.173205	39.4	0.264575	39.4	0.2	0.551789	0.561714
2015-09-10	87 dpi	39.6	40	39.6	39.3	39.6	39.4	39.5	39.3	39.5	87 dpi	39.7333	0.23094	39.4333	0.152753	39.4333	0.11547	0.372635	0.384601
2015-09-17	94 dpi	39.9	40.1	39.2	39.5	39.6	39.9	39.6	39.8	39.5	94 dpi	39.7333	0.472582	39.6667	0.208167	39.6333	0.152753	0.842629	0.771546

## Sheet: Body weight
Body weight (Kg)
Date	Status	Control	Control	Control	MSP4-HSP70	MSP4-HSP70	MSP4-HSP70	MSP4	MSP4	MSP4	Day	Control	Control	MSP4-HSP70	MSP4-HSP70	MSP4	MSP4	MSP4-HSP70 vs Control	MSP4 vs Control		Weaning weight			Weaning weight			Weaning weight		Control	Control	MSP4-HSP70	MSP4-HSP70	MSP4	MSP4	MSP4-HSP70 vs Control	MSP4 vs Control
		102	97	50	71	66	72	73	92	84		Average	SD	Average	SD	Average	SD	Two-way ANOVA	Two-way ANOVA	102	97	50	71	66	72	73	92	84	Average	SD	Average	SD	Average	SD	P (T-test)	P (T-test)
2015-03-18	Pre-infection	16.5	18.9	20.2	20.7	18.3	20	16.1	16.6	20.9		18.5333	1.87705	19.6667	1.23423	17.8667	2.63881	0.623932	0.732812	24.7	25.9	24.6	21.7	27	30.1	26.8	26	22.9	25.0667	0.723418	26.2667	4.24774	25.2333	2.05994	0.337432	0.452381
2015-04-01	Pre-infection	18.8	22.8	23.8	25.2	20.6	25.8	21.3	20.8	24.4		21.8	2.64575	23.8667	2.84488	22.1667	1.95021	0.37241	0.851012
2015-04-15	Pre-infection	22	26.6	28	24.2	24.7	28.5	23	26	27.8		25.5333	3.139	25.8	2.3516	25.6	2.42487	0.908071	0.972754
2015-05-06	Pre-infection	25.4	29.4	32.6	30.1	29.9	35	27.4	30	30.2		29.1333	3.6074	31.6667	2.88848	29.2	1.56205	0.275027	0.972753
2015-05-20	Post-infection	27.2	31.3	33.1	31.3	32.2	36.9	28.3	30.8	33.7		30.5333	3.02379	33.4667	3.00721	30.9333	2.70247	0.207028	0.837653
2015-06-03	Post-infection	29.2	33	34.4	34.3	35	38	31.6	34.2	35.9	0 dpi	32.2	2.69072	35.7667	1.96554	33.9	2.16564	0.12617	0.385279
2015-06-17	Post-infection	31.4	35.3	37.2	38.8	37.4	41.4	34.3	38.6	37.8	2 dpi	34.6333	2.95691	39.2	2.02978	36.9	2.28692	0.0516289	0.248175
2015-06-25	Post-infection	31.2	34.7	36	35.1	35.1	40.9	32.4	33.6	34.8	10 dpi	33.9667	2.48261	37.0333	3.34863	33.6	1.2	0.187396	0.851012
2015-07-02	Post-infection	33.4	38	37.9	35.7	34.4	43	33	37.2	37.7	17 dpi	36.4333	2.62742	37.7	4.63573	35.9667	2.58134	0.58381	0.811082
2015-07-15	Post-infection	32.5	34.1	37.3	38.4	37.8	41.3	33.9	36.2	35.9	31 dpi	34.6333	2.44404	39.1667	1.87172	35.3333	1.25033	0.0533044	0.720014
2015-07-29	Post-infection	34.3	36.8	39.5	39.4	40.7	43.1	35.8	39.3	38.6	44 dpi	36.8667	2.60064	41.0667	1.87705	37.9	1.85203	0.0727709	0.596953
2015-08-12	Post-infection	36.4	40.9	42.3	41.8	44.3	46.1	40.1	41.7	41.3		39.8667	3.08275	44.0667	2.15948	41.0333	0.832666	0.0727711	0.550623
2015-08-26	Post-infection	38.1	42.2	43.2	42.8	44.4	48.5	40.8	41.4	42.4		41.1667	2.70247	45.2333	2.93995	41.5333	0.80829	0.0820794	0.851012
2015-09-09	Post-infection	38.9	44.7	45.2	43.2	46.3	50	41.8	43.8	42.1		42.9333	3.5019	46.5	3.40441	42.5667	1.07858	0.12617	0.851011
2015-09-15	Post-infection	41.2	44.8	44.8	42.4	45.3	50.1	42.9	42.6	43.8	94 dpi	43.6	2.07846	45.9333	3.88887	43.1	0.6245	0.314347	0.797877

## Sheet: Hemoglobin
Hemoglobin (g/dl). Normal values = 8-16 g/dl.
Date	Day	Control	Control	Control	MSP4-HSP70	MSP4-HSP70	MSP4-HSP70	MSP4	MSP4	MSP4	Day	Control	Control	MSP4-HSP70	MSP4-HSP70	MSP4	MSP4	MSP4-HSP70 vs Control	MSP4 vs Control
		102	97	50	71	66	72	73	92	84		Average	SD	Average	SD	Average	SD	Two-way ANOVA	Two-way ANOVA
2015-04-22	Day -55	11	11.5	10	11	11	11	10.25	10.5	11	Day -55	10.8333	0.763763	11	0	10.5833	0.381881	0.842653	0.745247
2015-05-22	Day -25	11	12	10.5	10.5	11	11.5	11	11.5	12	Day -25	11.1667	0.763763	11	0.5	11.5	0.5	0.842653	0.642622
2015-06-05	Day -10	11	11	9	11	11	11	11	11	11	Day -10	10.3333	1.1547	11	0	11	0	0.427849	0.354125
2015-06-15	0 dpi	11.9	11.4	10	10.7	10.9	11.3	10.9	11	10.6	0 dpi	11.1	0.984886	10.9667	0.305505	10.8333	0.208167	0.873821	0.710415
2015-06-16	1 dpi	11.7	12	10.6	9.7	11.2	11.3	11	11	11.3	1 dpi	11.4333	0.737111	10.7333	0.896289	11.1	0.173205	0.405187	0.642622
2015-06-17	2 dpi	10.8	8.3	9	10.5	10.5	10.9	10	11	10.7	2 dpi	9.36667	1.2897	10.6333	0.23094	10.5667	0.51316	0.133468	0.0968754
2015-06-18	3 dpi	10.7	10.8	10.5	9.9	10	10.7	10.3	10.3	10.5	3 dpi	10.6667	0.152753	10.2	0.43589	10.3667	0.11547	0.578591	0.676185
2015-06-19	4 dpi	7.7	9.5	7.6	8.7	10.4	7	10.3	10.9	9.2	4 dpi	8.26667	1.06927	8.7	1.7	10.1333	0.862168	0.605979	0.0105094
2015-06-20	5 dpi	11.1	10.3	8.5	10.3	10.5	10.9	11.3	11	9.3	5 dpi	9.96667	1.33167	10.5667	0.305505	10.5333	1.07858	0.475354	0.430649
2015-06-21	6 dpi	10.1	8.6	8.2	9.7	10.1	9.5	10.4	10.9	9.2	6 dpi	8.96667	1.00167	9.76667	0.305505	10.1667	0.873689	0.341696	0.0968755
2015-06-22	7 dpi	7.7	10	11.2	9.9	10.1	9.8	9.6	10.1	8.5	7 dpi	9.63333	1.77858	9.93333	0.152753	9.4	0.818535	0.720922	0.745248
2015-06-23	8 dpi	8.1	8.4	7.3	7.9	9.1	9.1	9.5	9.2	7.8	8 dpi	7.93333	0.568624	8.7	0.69282	8.83333	0.907377	0.362103	0.21174
2015-06-24	9 dpi	7.3	7.7	5.9	7.7	8.4	6.5	8.6	9.5	7.2	9 dpi	6.96667	0.945163	7.53333	0.960902	8.43333	1.15902	0.500166	0.0431244
2015-06-25	10 dpi	8.9	8.3	6.3	9.7	7.6	10.2	8.7	10	6.7	10 dpi	7.83333	1.36137	9.16667	1.37961	8.46667	1.66233	0.114423	0.378607
2015-07-02	17 dpi	9.6	10.2	6.8	8.7	9.7	8.6	9.5	8.8	8.3	17 dpi	8.86667	1.81475	9	0.608276	8.86667	0.602771	0.873821	> 0.9999
2015-07-09	24 dpi	11	11	9.2	10.9	10.3	11	10	10	10	24 dpi	10.4	1.03923	10.7333	0.378594	10	0	0.691448	0.577722
2015-07-16	31 dpi	11	10.7	8.5	11	10.6	10.1	9.6	10.1	9.8	31 dpi	10.0667	1.36504	10.5667	0.450925	9.83333	0.251661	0.551808	0.745248
2015-07-23	38 dpi	11	11.4	9.1	12.7	11	10.4	10.4	10.6	11.2	38 dpi	10.5	1.22882	11.3667	1.19304	10.7333	0.416333	0.303167	0.745247
2015-07-29	45 dpi	11	9.9	9.4	11.3	10.8	9.4	9.8	9.8	10.5	45 dpi	10.1	0.818535	10.5	0.984886	10.0333	0.404145	0.63394	0.92602
2015-08-06	52 dpi	12.5	12	12	10.5	14.3	11.4	10.4	11	10.9	52 dpi	12.1667	0.288675	12.0667	1.98578	10.7667	0.321455	0.90519	0.0533272
2015-08-13	59 dpi	11	10	10	11.2	10.9	9.8	9.3	10	10.4	59 dpi	10.3333	0.57735	10.6333	0.737111	9.9	0.556776	0.720922	0.546489
2015-08-20	66 dpi	12	11	11	11.2	12	10	12	11	11.7	66 dpi	11.3333	0.57735	11.0667	1.00664	11.5667	0.51316	0.750822	0.745247
2015-08-27	73 dpi	9.8	9.1	8.8	6.9	9.3	9.2	10	8.7	9.6	73 dpi	9.23333	0.51316	8.46667	1.35769	9.43333	0.665833	0.362103	0.780617
2015-09-03	80 dpi	13	12.5	11	8.9	12.8	11.7	12	11.9	12.9	80 dpi	12.1667	1.04083	11.1333	2.0108	12.2667	0.550757	0.220062	0.889231
2015-09-10	87 dpi	12.6	11.3	11.2	9.1	9.5	11.1	11.7	11.2	12.3	87 dpi	11.7	0.781025	9.9	1.0583	11.7333	0.550757	0.0339394	0.96297
2015-09-17	94 dpi	12.2	10.6	10.2	9.9	11	13.4	11.3		11.7	94 dpi	11	1.0583	11.4333	1.78979	11.5	0.282843	0.605979	0.533738

## Sheet: Leukocytes
Leukocytes (103/mm3). Normal values = 4-12 x 103/mm3.
Date	Day	Control	Control	Control	MSP4-HSP70	MSP4-HSP70	MSP4-HSP70	MSP4	MSP4	MSP4	Day	Control	Control	MSP4-HSP70	MSP4-HSP70	MSP4	MSP4	MSP4-HSP70 vs Control	MSP4 vs Control
		102	97	50	71	66	72	73	92	84		Average	SD	Average	SD	Average	SD	Two-way ANOVA	Two-way ANOVA
2015-04-22	Day -55	14.25	10.35	7.15	11.35	9.1	9	7	8.55	9.3	Day -55	10.5833	3.55575	9.81667	1.32885	8.28333	1.17296	0.588859	0.118032
2015-05-22	Day -25	12.9	9.15	9.05	8.05	7.7	8.45	7.95	7.2	9.15	Day -25	10.3667	2.1945	8.06667	0.375278	8.1	0.983616	0.122094	0.128779
2015-06-05	Day -10	10.25	10.97	6.35	7.5	7.3	8.5	10.5	6.25	6.95	Day -10	9.19	2.48572	7.76667	0.64291	7.9	2.27871	0.322537	0.381877
2015-06-15	0 dpi	10.5	10.75	6.25	9.5	7.9	10.5	7	6.1	8.5	0 dpi	9.16667	2.529	9.3	1.31149	7.2	1.21244	0.946097	0.179629
2015-06-16	1 dpi	12	10.5	8.95	7.55	7.7	8	7.6	5.5	7.8	1 dpi	10.4833	1.52507	7.75	0.229129	6.96667	1.2741	0.0668003	0.0188151
2015-06-17	2 dpi	11	10.25	6.6	8.5	8.1	8.5	6.5	5.4	6.35	2 dpi	9.28333	2.3539	8.36667	0.23094	6.08333	0.596518	0.528425	0.0329548
2015-06-18	3 dpi	9.9	8.3	8.35	8	5.8	6	7.5	3.25	6.4	3 dpi	8.85	0.90967	6.6	1.21655	5.71667	2.20586	0.127536	0.0366947
2015-06-19	4 dpi	4.9	4.5	6.5	4.5	6.75	5.5	5.65	2.75	4	4 dpi	5.3	1.0583	5.58333	1.12731	4.13333	1.45459	0.839286	0.445657
2015-06-20	5 dpi	4.5	5	5	3.6	5.25	4.4	4.28	3.05	3.3	5 dpi	4.83333	0.288675	4.41667	0.825126	3.54333	0.650103	0.786862	0.394158
2015-06-21	6 dpi	7.65	4.35	5.85	5.2	4.3	4.85	4.45	2.4	4.1	6 dpi	5.95	1.65227	4.78333	0.453689	3.65	1.09659	0.417926	0.118032
2015-06-22	7 dpi	5.5	7.5	3.5	5.45	6.85	4.26	5.2	3	3.65	7 dpi	5.5	2	5.52	1.29642	3.95	1.13027	0.96405	0.302707
2015-06-23	8 dpi	8	5.85	4.55	4.95	7.7	4.5	4.7	3.35	4.45	8 dpi	6.13333	1.74236	5.71667	1.73229	4.16667	0.718215	0.76959	0.186928
2015-06-24	9 dpi	5.75	8.6	4.8	4.8	6.9	6.65	5.6	4.85	4.5	9 dpi	6.38333	1.97758	6.11667	1.1471	4.98333	0.561991	0.856935	0.346486
2015-06-25	10 dpi	8.55	9.25	5.85	7.05	7.35	9.5	6.05	4.95	6.1	10 dpi	7.88333	1.79536	7.96667	1.33635	5.7	0.65	0.96405	0.140283
2015-07-02	17 dpi	7.55	11.55	6.55	6.9	6.65	6.05	8.25	5.1	7.4	17 dpi	8.55	2.64575	6.53333	0.436845	6.91667	1.62967	0.171153	0.262824
2015-07-09	24 dpi	10.88	12	8	8.1	8.8	9.35	7.7	7.5	8.9	24 dpi	10.2933	2.06352	8.75	0.626498	8.03333	0.757188	0.301137	0.128779
2015-07-16	31 dpi	10.45	12.35	8.6	8	8.65	11.05	6.6	9.25	8.5	31 dpi	10.4667	1.87506	9.23333	1.6065	8.11667	1.36596	0.405155	0.112933
2015-07-23	38 dpi	8.9	11.5	7.35	8	8.5	7.8	7	8.6	7.5	38 dpi	9.25	2.09702	8.1	0.360555	7.7	0.818535	0.430936	0.292373
2015-07-29	45 dpi	12.7	8.5	7.3	9.25	7.9	7.75	9	8.45	6.55	45 dpi	9.5	2.83549	8.3	0.826136	8	1.2855	0.430936	0.324108
2015-08-06	52 dpi	11	9.45	6.45	7.5	7.85	7.1	9.1	6	7.7	52 dpi	8.96667	2.31319	7.48333	0.375278	7.6	1.55242	0.311714	0.346486
2015-08-13	59 dpi	11.6	9.15	6.5	6.1	7.65	10.6	5.9	5.45	6.95	59 dpi	9.08333	2.55065	8.11667	2.28601	6.1	0.76974	0.513833	0.047684
2015-08-20	66 dpi	10.45	9.2	7.35	4.8	6	6.6	6.75	4.5	7.35	66 dpi	9	1.55965	5.8	0.916515	6.2	1.5025	0.0306626	0.0613648
2015-08-27	73 dpi	10.85	8.65	5.25	5.8	6.85	9	5.8	4.95	5.75	73 dpi	8.25	2.82135	7.21667	1.63121	5.5	0.47697	0.471365	0.0644644
2015-09-03	80 dpi	10.7	9.15	5.45	5.35	7.5	6.3	5.6	5.85	7.65	80 dpi	8.43333	2.69738	6.38333	1.07742	6.36667	1.11841	0.164306	0.165681
2015-09-10	87 dpi	10.6	7.65	6.05	4.2	5.45	5.9	5.25	6.25	5.65	87 dpi	8.1	2.30814	5.18333	0.880814	5.71667	0.503322	0.0494431	0.112933
2015-09-17	94 dpi	12.5	7.5	4.95	4.85	7	10	5.75	.	5.65	94 dpi	8.31667	3.84068	7.28333	2.58666	5.7	0.0707107	0.485299	0.121613

## Sheet: Erythrocytes
Erythrocytes (106/mm3). Normal values = 8-15 x 106/mm3.
Date	Day	Control	Control	Control	MSP4-HSP70	MSP4-HSP70	MSP4-HSP70	MSP4	MSP4	MSP4	Day	Control	Control	MSP4-HSP70	MSP4-HSP70	MSP4	MSP4	MSP4-HSP70 vs Control	MSP4 vs Control
		102	97	50	71	66	72	73	92	84		Average	SD	Average	SD	Average	SD	Two-way ANOVA	Two-way ANOVA
2015-04-22	Day -55	9.76	10.66	10.25	14.1	11.27	11.2	11	13	14.05	Day -55	10.2233	0.450592	12.19	1.65448	12.6833	1.54946	0.0245311	0.00127022
2015-05-22	Day -25	12.76	11.57	9.95	10.58	11.05	12.3	11.61	10.95	12.12	Day -25	11.4267	1.41047	11.31	0.888988	11.56	0.5866	0.875256	0.891937
2015-06-05	Day -10	11.98	11.45	8.6	11.21	10.27	11.71	10.85	10.45	11.28	Day -10	10.6767	1.81787	11.0633	0.731118	10.86	0.41509	0.666074	0.785875
2015-06-15	0 dpi	11.31	10.59	9.19	10.09	10.55	11.17	10.87	10.69	11.52	0 dpi	10.3633	1.07802	10.6033	0.541972	11.0267	0.436616	0.753585	0.366032
2015-06-16	1 dpi	10.2	10.67	9.34	9.8	10.72	10.57	10.56	10.35	11.17	1 dpi	10.07	0.674463	10.3633	0.493592	10.6933	0.42595	0.723988	0.366032
2015-06-17	2 dpi	10.27	8.3	8.55	10.31	10.03	10.76	10.37	9.97	10.94	2 dpi	9.04	1.07252	10.3667	0.368284	10.4267	0.487476	0.127971	0.0655582
2015-06-18	3 dpi	10.38	9.81	9.02	9.77	10.11	11.07	10.38	9.81	11.06	3 dpi	9.73667	0.682959	10.3167	0.674191	10.4167	0.625806	0.480418	0.342654
2015-06-19	4 dpi	8.21	9.47	7.3	8.62	9.75	7.5	9.98	9.9	9.33	4 dpi	8.32667	1.08969	8.62333	1.125	9.73667	0.354448	0.723988	0.0593509
2015-06-20	5 dpi	10.28	8.87	7.57	9.21	9.89	10.42	11.21	10.73	10.03	5 dpi	8.90667	1.35537	9.84	0.606548	10.6567	0.593408	0.290574	0.0225831
2015-06-21	6 dpi	10.02	8.65	7.59	9.79	10.02	9.69	10.78	9.94	9.85	6 dpi	8.75333	1.21829	9.83333	0.169214	10.19	0.512933	0.210854	0.053646
2015-06-22	7 dpi	7.43	8.89	9.9	9.33	9.87	9.65	9.88	9.07	9.23	7 dpi	8.74	1.24181	9.61667	0.271539	9.39333	0.428991	0.290574	0.366032
2015-06-23	8 dpi	7.72	8.17	6.8	8.23	9.21	9.63	9.85	8.69	8.63	8 dpi	7.56333	0.698307	9.02333	0.718424	9.05667	0.687701	0.0936857	0.0436208
2015-06-24	9 dpi	7.92	7.63	6.15	8.19	8.55	7.72	8.72	9.62	7.63	9 dpi	7.23333	0.949333	8.15333	0.416213	8.65667	0.996511	0.273173	0.0593508
2015-06-25	10 dpi	8.11	7.8	5.77	9.29	7.93	10.33	9.02	8.81	7.16	10 dpi	7.22667	1.271	9.18333	1.20355	8.33	1.01868	0.0245311	0.137168
2015-07-02	17 dpi	9.15	9.68	6.14	8.48	9.27	8.36	9.07	8.3	7.95	17 dpi	8.32333	1.9093	8.70333	0.494402	8.44	0.572975	0.63783	0.856263
2015-07-09	24 dpi	10.75	10.31	8.29	10.66	9.91	10.4	9.85	9.69	9.81	24 dpi	9.78333	1.31184	10.3233	0.380832	9.78333	0.0832666	0.530407	> 0.9999
2015-07-16	31 dpi	10.23	9.94	7.06	9.81	9.31	9.67	9.32	9.11	8.93	31 dpi	9.07667	1.75249	9.59667	0.257941	9.12	0.195192	0.530407	0.963879
2015-07-23	38 dpi	9.78	9.63	7.62	10.89	9.47	9.29	9.61	9.1	9.67	38 dpi	9.01	1.20611	9.88333	0.876432	9.46	0.313209	0.290574	0.526476
2015-07-29	45 dpi	9.85	9.29	8.15	10.66	10.13	9.67	9.76	9.72	10.63	45 dpi	9.09667	0.866333	10.1533	0.495412	10.0367	0.514231	0.225359	0.223102
2015-08-06	52 dpi	10.64	9.74	9.81	8.77	12.61	9.69	9.97	10.3	10.53	52 dpi	10.0633	0.500633	10.3567	2.00493	10.2667	0.281484	0.694805	0.751297
2015-08-13	59 dpi	10.2	9.45	8.94	10.73	10.46	9.79	9.31	9.36	10.31	59 dpi	9.53	0.633798	10.3267	0.483977	9.66	0.563471	0.347236	0.856264
2015-08-20	66 dpi	9.89	9.17	9.08	10.12	10.38	9.29	10.71	9.46	10.95	66 dpi	9.38	0.443959	9.93	0.569298	10.3733	0.800021	0.530407	0.1762
2015-08-27	73 dpi	10.13	9.24	8.62	7.57	9.92	9.88	10.57	9.37	10.33	73 dpi	9.33	0.759013	9.12333	1.34537	10.09	0.63498	0.844433	0.278466
2015-09-03	80 dpi	10.07	10.12	9.07	7.07	10.18	9.87	10.27	10.22	11.21	80 dpi	9.75333	0.592312	9.04	1.7131	10.5667	0.557704	0.410576	0.278466
2015-09-10	87 dpi	10.29	9.37	8.71	7.04	8.07	9.55	9.56	9.24	10.51	87 dpi	9.45667	0.793557	8.22	1.26171	9.77	0.66053	0.148487	0.683703
2015-09-17	94 dpi	9.27	8.35	7.95	7.41	8.73	10.91	9.29	.	9.81	94 dpi	8.52333	0.676855	9.01667	1.76752	9.55	0.367696	0.610111	0.233736

## Sheet: Neutrophils
Neutrophils (%)
Date	Day	Control	Control	Control	MSP4-HSP70	MSP4-HSP70	MSP4-HSP70	MSP4	MSP4	MSP4	Day	Control	Control	MSP4-HSP70	MSP4-HSP70	MSP4	MSP4	MSP4-HSP70 vs Control	MSP4 vs Control
		102	97	50	71	66	72	73	92	84		Average	SD	Average	SD	Average	SD	Two-way ANOVA	Two-way ANOVA
2015-04-22	Day -55	8	11	21	7	10	18	24	13	18	Day -55	13.3333	6.80686	11.6667	5.68624	18.3333	5.50757	0.700844	0.268825
2015-05-22	Day -25	7	11	18	12	12	24	14	27	18	Day -25	12	5.56776	16	6.9282	19.6667	6.65833	0.357323	0.0912624
2015-06-05	Day -10	9	9	20	6	11	9	18	17	12	Day -10	12.6667	6.35085	8.66667	2.51661	15.6667	3.21455	0.357323	0.506224
2015-06-15	0 dpi	11	13	14	18	24	16	24	19	18	0 dpi	12.6667	1.52753	19.3333	4.16333	20.3333	3.21455	0.126361	0.0912624
2015-06-16	1 dpi	12	17	20	10	16	14	9	15	11	1 dpi	16.3333	4.04145	13.3333	3.05505	11.6667	3.05505	0.489581	0.301862
2015-06-17	2 dpi	3	16	18	11	9	12	21	28	21	2 dpi	12.3333	8.14453	10.6667	1.52753	23.3333	4.04145	0.700844	0.0161444
2015-06-18	3 dpi	24	14	17	13	28	15	15	33	18	3 dpi	18.3333	5.1316	18.6667	8.14453	22	9.64365	0.938733	0.416783
2015-06-19	4 dpi	25	41	33	28	24	47	21	30	32	4 dpi	33	8	33	12.2882	27.6667	5.85947	> 0.9999	0.238395
2015-06-20	5 dpi	23	20	17	41	27	37	13	38	27	5 dpi	20	3	35	7.2111	26	12.53	0.000766014	0.185106
2015-06-21	6 dpi	30	28	27	43	35	42	34	44	37	6 dpi	28.3333	1.52753	40	4.3589	38.3333	5.1316	0.00817069	0.0283635
2015-06-22	7 dpi	26	18	18	27	25	5	17	41	27	7 dpi	20.6667	4.6188	19	12.1655	28.3333	12.0554	0.700844	0.0912624
2015-06-23	8 dpi	12	25	25	20	25	15	32	35	24	8 dpi	20.6667	7.50555	20	5	30.3333	5.68624	0.877832	0.0339426
2015-06-24	9 dpi	8	29	16	10	20	15	21	19	15	9 dpi	17.6667	10.5987	15	5	18.3333	3.05505	0.538985	0.882446
2015-06-25	10 dpi	3	9	12	5	21	12	20	17	18	10 dpi	8	4.58258	12.6667	8.02081	18.3333	1.52753	0.283226	0.0236031
2015-07-02	17 dpi	9	11	14	7	4	4	7	7	17	17 dpi	11.3333	2.51661	5	1.73205	10.3333	5.7735	0.146231	0.824479
2015-07-09	24 dpi	15	12	13	13	10	17	6	15	19	24 dpi	13.3333	1.52753	13.3333	3.51188	13.3333	6.65833	> 0.9999	> 0.9999
2015-07-16	31 dpi	11	18	17	10	13	33	15	20	37	31 dpi	15.3333	3.78594	18.6667	12.5033	24	11.5326	0.442759	0.0567264
2015-07-23	38 dpi	11	15	14	5	12	6	15	17	30	38 dpi	13.3333	2.08167	7.66667	3.78594	20.6667	8.14453	0.193141	0.10603
2015-07-29	45 dpi	13	22	25	12	13	16	14	15	17	45 dpi	20	6.245	13.6667	2.08167	15.3333	1.52753	0.146231	0.301862
2015-08-06	52 dpi	8	12	15	21	17	17	21	34	36	52 dpi	11.6667	3.51188	18.3333	2.3094	30.3333	8.14453	0.126361	< 0.0001
2015-08-13	59 dpi	1.62	1.28	1.76	0.61	0.99	2.76	1.06	1.09	1.8	59 dpi	1.55333	0.246847	1.45333	1.14745	1.31667	0.418848	0.981603	0.958723
2015-08-20	66 dpi	0.73	1.29	0.74	1.15	0.36	1.06	0.74	0.86	1.62	66 dpi	0.92	0.320468	0.856667	0.432474	1.07333	0.477214	> 0.9999	0.97051
2015-08-27	73 dpi	0.98	0.95	1	0.17	0.62	1.89	1.45	0.94	1.84	73 dpi	0.976667	0.0251661	0.893333	0.891983	1.41	0.451331	0.981603	0.929301
2015-09-03	80 dpi	0.54	1.92	0.98	0.91	1.73	1.07	1.01	1.58	1.3	80 dpi	1.14667	0.704935	1.23667	0.434665	1.29667	0.285015	0.981603	0.97051
2015-09-10	87 dpi	1.27	1.15	1.27	0.42	1.09	1.3	1	2.06	1.81	87 dpi	1.23	0.069282	0.936667	0.459601	1.62333	0.554106	0.938733	0.935179
2015-09-17	94 dpi	0.88	0.83	1.29	1.21	1.54	2.4	0.81		1.13	94 dpi	1	0.252389	1.71667	0.614356	0.97	0.226274	0.871776	0.992085

## Sheet: Lymphocytes
Lymphocytes (%)
Date	Day	Control	Control	Control	MSP4-HSP70	MSP4-HSP70	MSP4-HSP70	MSP4	MSP4	MSP4	Day	Control	Control	MSP4-HSP70	MSP4-HSP70	MSP4	MSP4	MSP4-HSP70 vs Control	MSP4 vs Control
		102	97	50	71	66	72	73	92	84		Average	SD	Average	SD	Average	SD	Two-way ANOVA	Two-way ANOVA
2015-04-22	Day -55	85	80	72	89	86	76	74	81	73	Day -55	79	6.55744	83.6667	6.80686	76	4.3589	0.394887	0.603157
2015-05-22	Day -25	88	85	79	84	86	73	81	71	80	Day -25	84	4.58258	81	7	77.3333	5.50757	0.584038	0.249194
2015-06-05	Day -10	87	88	72	91	96	87	82	80	87	Day -10	82.3333	8.96289	91.3333	4.50925	83	3.60555	0.102446	0.907972
2015-06-15	0 dpi	87	87	80	75	68	83	74	79	78	0 dpi	84.6667	4.04145	75.3333	7.50555	77	2.64575	0.0904974	0.185571
2015-06-16	1 dpi	83	76	71	88	77	83	86	78	87	1 dpi	76.6667	6.02771	82.6667	5.50757	83.6667	4.93288	0.274557	0.22646
2015-06-17	2 dpi	93	78	80	84	88	83	67	66	75	2 dpi	83.6667	8.14453	85	2.64575	69.3333	4.93288	0.807639	0.0143047
2015-06-18	3 dpi	71	84	78	79	65	79	80	58	67	3 dpi	77.6667	6.50641	74.3333	8.0829	68.3333	11.0604	0.543038	0.107765
2015-06-19	4 dpi	69	47	61	59	75	50	71	54	64	4 dpi	59	11.1355	61.3333	12.6623	63	8.544	0.670143	0.488433
2015-06-20	5 dpi	62	74	74	55	65	59	81	57	57	5 dpi	70	6.9282	59.6667	5.03322	65	13.8564	0.0613092	0.386797
2015-06-21	6 dpi	61	70	60	45	57	52	53	42	51	6 dpi	63.6667	5.50757	51.3333	6.02771	48.6667	5.85947	0.0260427	0.0104674
2015-06-22	7 dpi	66	74	70	68	68	84	75	49	61	7 dpi	70	4	73.3333	9.2376	61.6667	13.0128	0.543038	0.150488
2015-06-23	8 dpi	83	65	65	72	67	79	62	48	65	8 dpi	71	10.3923	72.6667	6.02771	58.3333	9.07377	0.760887	0.0298954
2015-06-24	9 dpi	84	70	73	84	71	79	73	71	79	9 dpi	75.6667	7.37111	78	6.55744	74.3333	4.16333	0.670143	0.817181
2015-06-25	10 dpi	91	83	80	88	75	81	73	80	74	10 dpi	84.6667	5.68624	81.3333	6.50641	75.6667	3.78594	0.543038	0.120768
2015-07-02	17 dpi	86	86	84	86	86	94	85	91	81	17 dpi	85.3333	1.1547	88.6667	4.6188	85.6667	5.03322	0.543038	0.953908
2015-07-09	24 dpi	74	86	83	84	85	82	90	84	80	24 dpi	81	6.245	83.6667	1.52753	84.6667	5.03322	0.626445	0.525306
2015-07-16	31 dpi	87	79	81	88	81	65	83	79	59	31 dpi	82.3333	4.16333	78	11.7898	73.6667	12.8582	0.429406	0.134988
2015-07-23	38 dpi	85	83	84	90	80	87	79	80	67	38 dpi	84	1	85.6667	5.1316	75.3333	7.23418	0.760887	0.134988
2015-07-29	45 dpi	77	71	72	84	84	81	81	79	78	45 dpi	73.3333	3.21455	83	1.73205	79.3333	1.52753	0.0797113	0.299406
2015-08-06	52 dpi	87	87	82	78	81	78	76	65	60	52 dpi	85.3333	2.88675	79	1.73205	67	8.18535	0.24893	0.00190061
2015-08-13	59 dpi	82	80	73	86	80	72	77	66	77	59 dpi	78.3333	4.72582	79.3333	7.02377	73.3333	6.35085	0.855099	0.386797
2015-08-20	66 dpi	91	79	75	71	82	76	82	75	73	66 dpi	81.6667	8.32666	76.3333	5.50757	76.6667	4.72582	0.331144	0.386797
2015-08-27	73 dpi	85	80	77	90	89	74	64	74	60	73 dpi	80.6667	4.04145	84.3333	8.96289	66	7.2111	0.503544	0.0122516
2015-09-03	80 dpi	88	74	74	81	69	80	77	68	72	80 dpi	78.6667	8.0829	76.6667	6.65833	72.3333	4.50925	0.715004	0.273502
2015-09-10	87 dpi	84	76	73	79	70	71	65	57	64	87 dpi	77.6667	5.68624	73.3333	4.93288	62	4.3589	0.429406	0.00758464
2015-09-17	94 dpi	89	87	64	66	70	70	82	66	69	94 dpi	80	13.8924	68.6667	2.3094	72.3333	8.5049	0.0404737	0.185571

## Sheet: Monocytes
Monocytes (%)
Date	Day	Control	Control	Control	MSP4-HSP70	MSP4-HSP70	MSP4-HSP70	MSP4	MSP4	MSP4	Day	Control	Control	MSP4-HSP70	MSP4-HSP70	MSP4	MSP4	MSP4-HSP70 vs Control	MSP4 vs Control
		102	97	50	71	66	72	73	92	84		Average	SD	Average	SD	Average	SD	Two-way ANOVA	Two-way ANOVA
2015-04-22	Day -55	7	9	5	4	4	6	2	5	9	Day -55	7	2	4.66667	1.1547	5.33333	3.51188	0.282586	0.509266
2015-05-22	Day -25	5	4	3	3	2	3	1	2	0	Day -25	4	1	2.66667	0.57735	1	1	0.538443	0.235943
2015-06-05	Day -10	4	3	8	2	2	4	0	3	1	Day -10	5	2.64575	2.66667	1.1547	1.33333	1.52753	0.282586	0.148133
2015-06-15	0 dpi	2	0	6	6	5	1	2	2	4	0 dpi	2.66667	3.05505	4	2.64575	2.66667	1.1547	0.538443	> 0.9999
2015-06-16	1 dpi	5	6	8	1	6	3	5	7	2	1 dpi	6.33333	1.52753	3.33333	2.51661	4.66667	2.51661	0.167882	0.509266
2015-06-17	2 dpi	3	6	1	5	3	5	12	6	3	2 dpi	3.33333	2.51661	4.33333	1.1547	7	4.58258	0.644396	0.148133
2015-06-18	3 dpi	4	2	3	8	4	2	4	9	13	3 dpi	3	1	4.66667	3.05505	8.66667	4.50925	0.44215	0.026443
2015-06-19	4 dpi	5	12	5	12	1	3	8	8	4	4 dpi	7.33333	4.04145	5.33333	5.85947	6.66667	2.3094	0.356683	0.791606
2015-06-20	5 dpi	14	6	7	4	7	4	4	4	14	5 dpi	9	4.3589	5	1.73205	7.33333	5.7735	0.0669144	0.509266
2015-06-21	6 dpi	8	2	12	12	7	6	7	13	12	6 dpi	7.33333	5.03322	8.33333	3.21455	10.6667	3.21455	0.644396	0.18823
2015-06-22	7 dpi	6	8	9	5	7	10	6	10	12	7 dpi	7.66667	1.52753	7.33333	2.51661	9.33333	3.05505	0.87767	0.509266
2015-06-23	8 dpi	4	10	10	7	8	6	5	15	11	8 dpi	8	3.4641	7	1	10.3333	5.03322	0.644396	0.355984
2015-06-24	9 dpi	8	1	11	6	7	6	3	10	6	9 dpi	6.66667	5.1316	6.33333	0.57735	6.33333	3.51188	0.87767	0.894882
2015-06-25	10 dpi	6	8	8	7	3	7	6	3	8	10 dpi	7.33333	1.1547	5.66667	2.3094	5.66667	2.51661	0.44215	0.509266
2015-07-02	17 dpi	3	3	2	6	8	2	6	1	2	17 dpi	2.66667	0.57735	5.33333	3.05505	3	2.64575	0.219826	0.894882
2015-07-09	24 dpi	9	2	3	2	5	1	4	1	1	24 dpi	4.66667	3.78594	2.66667	2.08167	2	1.73205	0.356683	0.29177
2015-07-16	31 dpi	2	2	2	1	4	2	2	1	3	31 dpi	2	0	2.33333	1.52753	2	1	0.87767	> 0.9999
2015-07-23	38 dpi	3	2	0	5	6	6	6	2	3	38 dpi	1.66667	1.52753	5.66667	0.57735	3.66667	2.08167	0.0669144	0.428587
2015-07-29	45 dpi	9	6	3	3	2	2	5	5	3	45 dpi	6	3	2.33333	0.57735	4.33333	1.1547	0.0926237	0.509266
2015-08-06	52 dpi	1	1	2	1	2	3	3	1	4	52 dpi	1.33333	0.57735	2	1	2.66667	1.52753	0.758238	0.597371
2015-08-13	59 dpi	3	6	0	4	6	2	4	14	10	59 dpi	3	3	4	2	9.33333	5.03322	0.644396	0.0133764
2015-08-20	66 dpi	2	7	14	5	12	7	5	6	5	66 dpi	7.66667	6.02771	8	3.60555	5.33333	0.57735	0.87767	0.355984
2015-08-27	73 dpi	5	9	7	7	2	4	11	7	8	73 dpi	7	2	4.33333	2.51661	8.66667	2.08167	0.219826	0.509266
2015-09-03	80 dpi	7	5	8	2	8	3	5	5	10	80 dpi	6.66667	1.52753	4.33333	3.21455	6.66667	2.88675	0.282586	> 0.9999
2015-09-10	87 dpi	3	8	6	11	10	7	16	10	4	87 dpi	5.66667	2.51661	9.33333	2.08167	10	6	0.0926237	0.088062
2015-09-17	94 dpi	4	2	4	8	8	6	3	9	10	94 dpi	3.33333	1.1547	7.33333	1.1547	7.33333	3.78594	0.0669144	0.114997

## Sheet: Eosinophils
Eosinophils (%)
Date	Day	Control	Control	Control	MSP4-HSP70	MSP4-HSP70	MSP4-HSP70	MSP4	MSP4	MSP4	Day	Control	Control	MSP4-HSP70	MSP4-HSP70	MSP4	MSP4	MSP4-HSP70 vs Control	MSP4 vs Control
		102	97	50	71	66	72	73	92	84		Average	SD	Average	SD	Average	SD	Two-way ANOVA	Two-way ANOVA
2015-04-22	Day -55	0	0	2	0	0	0	0	1	0	Day -55	0.666667	1.1547	0	0	0.333333	0.57735	0.235553	0.557478
2015-05-22	Day -25	0	0	0	1	0	0	0	0	2	Day -25	0	0	0.333333	0.57735	0.666667	1.1547	0.552111	0.241889
2015-06-05	Day -10	0	0	0	1	1	0	0	0	0	Day -10	0	0	0.666667	0.57735	0	0	0.235553	> 0.9999
2015-06-15	0 dpi	0	0	0	1	2	0	0	0	0	0 dpi	0	0	1	1	0	0	0.0764256	> 0.9999
2015-06-16	1 dpi	0	1	1	0	1	0	0	0	0	1 dpi	0.666667	0.57735	0.333333	0.57735	0	0	0.552111	0.241889
2015-06-17	2 dpi	1	0	1	0	0	0	0	0	1	2 dpi	0.666667	0.57735	0	0	0.333333	0.57735	0.235553	0.557478
2015-06-18	3 dpi	1	0	2	0	3	0	1	0	2	3 dpi	1	1	1	1.73205	1	1	> 0.9999	> 0.9999
2015-06-19	4 dpi	1	0	1	1	0	0	0	0	0	4 dpi	0.666667	0.57735	0.333333	0.57735	0	0	0.552111	0.241889
2015-06-20	5 dpi	1	0	2	0	1	0	2	1	2	5 dpi	1	1	0.333333	0.57735	1.66667	0.57735	0.235553	0.241889
2015-06-21	6 dpi	1	0	1	0	1	0	1	1	0	6 dpi	0.666667	0.57735	0.333333	0.57735	0.666667	0.57735	0.552111	> 0.9999
2015-06-22	7 dpi	2	0	3	0	0	1	2	0	0	7 dpi	1.66667	1.52753	0.333333	0.57735	0.666667	1.1547	0.0188337	0.0804188
2015-06-23	8 dpi	1	0	0	1	0	0	1	2	0	8 dpi	0.333333	0.57735	0.333333	0.57735	1	1	> 0.9999	0.241889
2015-06-24	9 dpi	0	0	0	0	0	0	3	0	0	9 dpi	0	0	0	0	1	1.73205	> 0.9999	0.0804188
2015-06-25	10 dpi	0	0	0	0	0	0	1	0	0	10 dpi	0	0	0	0	0.333333	0.57735	> 0.9999	0.557478
2015-07-02	17 dpi	2	0	0	1	2	0	2	1	0	17 dpi	0.666667	1.1547	1	1	1	1	0.552111	0.557478
2015-07-09	24 dpi	2	0	1	1	0	0	0	0	0	24 dpi	1	1	0.333333	0.57735	0	0	0.235553	0.0804188
2015-07-16	31 dpi	0	1	0	1	2	0	0	0	1	31 dpi	0.333333	0.57735	1	1	0.333333	0.57735	0.235553	> 0.9999
2015-07-23	38 dpi	0	0	1	0	2	1	0	1	0	38 dpi	0.333333	0.57735	1	1	0.333333	0.57735	0.235553	> 0.9999
2015-07-29	45 dpi	1	1	0	1	1	1	0	1	2	45 dpi	0.666667	0.57735	1	0	1	1	0.552111	0.557478
2015-08-06	52 dpi	3	0	1	0	0	2	0	0	0	52 dpi	1.33333	1.52753	0.666667	1.1547	0	0	0.235553	0.020453
2015-08-13	59 dpi	0.12	0	0	0	0.08	0	0.06	0	0.07	59 dpi	0.04	0.069282	0.0266667	0.046188	0.0433333	0.0378594	0.981009	0.995316
2015-08-20	66 dpi	0	0	0.07	0	0	0.07	0.14	0	0	66 dpi	0.0233333	0.0404145	0.0233333	0.0404145	0.0466667	0.080829	> 0.9999	0.96722
2015-08-27	73 dpi	0.11	0	0.05	0	0	0.09	0	0	0	73 dpi	0.0533333	0.0550757	0.03	0.0519615	0	0	0.966772	0.925164
2015-09-03	80 dpi	0	0	0	0	0	0	0	0	0.08	80 dpi	0	0	0	0	0.0266667	0.046188	> 0.9999	0.96254
2015-09-10	87 dpi	0.11	0.08	0	0	0	0	0	0	0	87 dpi	0.0633333	0.0568624	0	0	0	0	0.909977	0.911187
2015-09-17	94 dpi	0	0	0.05	0.05	0	0	0.06	0	0.06	94 dpi	0.0166667	0.0288675	0.0166667	0.0288675	0.04	0.034641	> 0.9999	0.96722

[truncated: 5 more sheets: Hematocrit, Mean cell volume, Mean corpuscular hemoglobin, Infected neutrophils, Column & file description]
